# Supplementary material for: DNA methylation and expression of the egfr gene are associated with worker size in monomorphic ants
Source: Sci Rep. 2022 Dec 8;12:21228. doi: 10.1038/s41598-022-25675-4 (PMC9732050; doi:10.1038/s41598-022-25675-4)
Supplement: Supplementary file 1 — Supplementary Tables. [file 41598_2022_25675_MOESM1_ESM.xlsx]

## Sheet: Sheet1
Electronic Supplementary Table S1. Adult head width (μm) workers fed surcose (control) or 5-Aza-dC during the first, second, or third larval instar.
1st instar		2nd instar		3rd instar
Control	5-Aza-dC	Control	5-Aza-dC	Control	5-Aza-dC
273	334	287	312	305	312
272	318	291	277	303	287
293	341	277	265	294	295
286	357	310	273	307	318
296	307	279	287	301	309
297	299	307	288	287	302
301	308	301	290	300	306
306	317	301	304	301	299
291	333	313	306	303	288
295	318	273	297	303	321
285	325	298	300	281	323
289	334	303	301	298	316
291	302	287	289	286	275
292	339	293	283	285	291
306	344	270	283	308	305
	321	257	268	321	289
	300	298	308	313	310
	315	279	307	309	293
	308	281	297		302
	311		294		301
	311		319		284
	307		283		305
	307		286		285
			293		287
			290		284
			302		315
			299		315
			283		286
			290		301
			289
			303

## Sheet: Sheet2
Electronic Supplementary Table S2. Adult head width (μm) of field and stock workers, and workers fed surcose (control) or 5-Aza-dC during the first larval instar.
L. humile			M. pharaonis				Normality	L. humile			M. pharaonis
Field	Control	5-Aza-dC	Stock	Control	5-Aza-dC			Field	Control	5-Aza-dC	Stock	Control	5-Aza-dC
287	273	334	398	401	420		p (Shapiro-Wilk test)	0.93	0.71	0.00013	0.97	0.96	0.028
291	272	318	378	402	384
277	293	341	388	390	409
310	286	357	392	378	392
279	296	307	387	374	374
307	297	299	397	385	371
301	301	308	386	391	383
301	306	317	354	351	401
313	291	333	386	388	373
273	295	318	409	394	398
298	285	325	414	382	394
303	289	334	387	377	406
293	291	302	405	408	410
270	292	339	421	416	440
257	306	344	380	393	423
298	276	321	388	370	423
279	291	300	377	391	411
281	267	315	373	397	436
305	278	308	383	367	432
294	291	311	374	422	415
307	285	311	404	385	408
301	307	307	369	395	405
287	251	307	383	397	430
300	313	326	381	380	414
301	299	314	385	387	403
303	286	306	387	386	421
303	283	350	399	410	410
281	305	306	393	384	402
298	287	298	383	394	426
286	274	309	381	405	424
285	282	322	397	385	422
308	271	317	392	391	412
313	289	324	405	371	407
309	266	305	358	382	409
305	279	360	411	373	408
277	308	339	383	391	415
287	281	289	394	395	417
285	276	312	373	388	430
282	290	299	395	403	409
293	293	322	380	432	411
281	289	323	387	379	431
293	282	303	390	423	412
284	301	318	388	385	419
280	283	313	370	390	415
289	264	308	403	399	426
287	266	301	398	385	421
274	286	337	394	372	379
280	280	302	390	401	410
267	279	326	406	410	386
320	285	313	366	372	407
297	297	323		396	421
325	298	291		419	435
302	267	318		398	437
286	314	302		365	431
305	300	304		412	418
297	285	302		409	424
300	291	302		401	399
303	270	322		380
299	266	306		392
275	280	308		415
289	312	315
321	314	317
315	271	317
296	285	373
307	293	302
297	297	303
301	301	302
315	336	313
304	306	283
326	310	305
293	292	300
301	298	326
298		340
291		301
282		292
289		293
294		293
289		312
		322
		302
		308
		303
		302
		307
		324
		311
		335
		306
		332
		316
		290
		321
		311
		315
		291
		310
		314
		324
		343

## Sheet: Sheet3
Electronic Supplementary Table S3. Duration of larval development (days) of control and 5-Aza-dC workers.
L. humile		M. pharaonis				L. humile		M. pharaonis
Control	5-Aza-dC	Control	5-Aza-dC			Control	5-Aza-dC	Control	5-Aza-dC
25	24	27	36		n	72	99	60	57
25	25	34	38		Mean larval development duration (days)	31.4167	34.0808	31.65	34.3158
26	25	34	38		S.D.	3.38077	8.22971	2.35656	2.32347
26	25	35	38		p (Mann-Whitney U test)	0.074		1.6e-06
26	25	29	41
27	25	29	41
27	26	29	31
27	26	29	31
27	26	29	34
28	26	29	34
28	26	29	34
28	26	29	34
28	26	29	34
28	26	31	34
28	26	31	34
28	26	31	34
29	27	31	34
29	27	28	34
29	27	28	34
29	27	28	34
29	27	31	34
29	27	31	34
29	28	31	34
29	28	31	34
29	28	31	34
29	29	31	34
30	29	31	34
30	29	31	34
30	29	31	34
30	29	31	37
30	29	31	37
30	30	31	37
30	30	31	37
30	30	31	31
31	30	31	31
32	31	31	31
32	31	31	31
32	31	31	31
32	31	31	31
32	32	31	31
32	32	31	31
32	32	31	31
33	32	31	31
33	33	31	35
33	33	31	35
33	33	35	35
33	33	35	35
34	33	35	35
34	33	35	35
34	33	35	35
34	33	35	35
34	33	35	35
34	33	35	35
34	33	35	35
34	34	35	35
34	34	35	35
35	34	35	35
35	35	35
35	35	35
35	35	35
35	35
35	35
35	35
35	35
36	35
36	35
37	35
37	35
37	36
37	36
37	36
37	36
	36
	36
	36
	36
	37
	38
	38
	39
	39
	40
	40
	40
	40
	40
	41
	42
	42
	42
	43
	47
	47
	48
	49
	49
	50
	67
	77

## Sheet: Sheet4
Electronic Supplementary Table S4. Methylation levels (%) of prepupae fed sucrose (control) or 5-Aza-dC during the first larval instar.
L. humile	CpG 615		CpG 623		CpG 639		CpG 659		CpG 678		CpG 680		CpG 685		CpG 698		CpG 702
	Control	5-Aza-dC	Control	5-Aza-dC	Control	5-Aza-dC	Control	5-Aza-dC	Control	5-Aza-dC	Control	5-Aza-dC	Control	5-Aza-dC	Control	5-Aza-dC	Control	5-Aza-dC
	28.2333	22.4667	27.9667	22.4333	4.46667	22.9333	19.0333	26.8667	22.4667	25.3	20.2667	30	22.3	29.2667	27.6333	35.0667	29.6	43.1333
	25.7667	18.2667	26	17.3667	3.9	18.3333	16.9333	20.7333	19.7	21.2333	17.1	23.8667	17.0333	22.8333	20.6667	27.3	23.6	34.3667
	21.9	16.6333	21.3	15.9	3.6	16.7	13.7	19.4333	15.2667	19.3	12.8667	22.7667	15.9	22.4333	17.6333	25.4	22.2	31.67
	21.9333	29.8	21.2	22.5333	4.3	27.5667	15.7	25.5667	18.4	24.7333	15.8333	28.6	17.8667	27.9333	21.4333	37.3	23.5333	42.1
	25.3667	16.2	24.6	17.1	3.45	16.7333	16.3333	20.8	18.9667	21.7667	18.7667	24.7	17.6667	23.9333	21.5333	29.1	25.1667	38.1667
	22.1333	19.6	18.4333	19.3	6.4	20	19.4333	24.55	16.6	24	16.3667	25.25	18.4667	26.45	21.7667	29.65	22.5333	40.35
	20.4333	26.4333	19.3333	24.3333	4.2	26.7	13.8667	26.4	17.4	23.2667	14.6667	24.8667	15.9333	28.4333	19.5667	33	21.6667	37.2
	24.5333	13.5667	22.9667	12.5333	3.13333	14.0333	16.3667	15.4333	18.2667	16.8	15.9333	18.4333	17.2	17.9667	20.5333	21.8333	23.2667	29.8667
	26.1667	17.4667	30.9333	16.6333	10.8	17.0667	23.3	21.0667	22.2	19.6333	18.9	21.3333	22.9667	21.8667	28.9667	25.8	29.7667	33.6
	22.2	29.9333	22.2	28.6333	3.73333	28	15.1667	28.8333	18.0667	28.1667	16.4333	31.7667	16.9667	33.1333	21.2333	37.2667	23.7667	45.6
		27.2		22.4		25.9		24.8667		23.2333		24.3667		28.4667		33.2333		36.1
p	0.4179		0.070893		0.00012353		0.00072057		0.0063196		7.9e-06		0.00081684		0.0011897		0.00012415
	Mann-Whitney U		Student's t		Student's t		Student's t		Student's t		Student's t		Mann-Whitney U		Mann-Whitney U		Mann-Whitney U
	M. pharaonis
M. pharaonis	CpG 150		CpG 205		CpG 213		CpG 234		CpG256		CpG 265		CpG 309
	Control	5-Aza-dC	Control	5-Aza-dC	Control	5-Aza-dC	Control	5-Aza-dC	Control	5-Aza-dC	Control	5-Aza-dC	Control	5-Aza-dC
	4.13333	3.6	3.63333	3.56667	4.7	7.16667	5.33333	6.23333	6.36667	9.86667	6.13333	5.7	7.65	34.1667
	3.66667	3.6	3.16667	3.5	5.5	7	6.46667	6.93333	4.66667	10.2667	3.4	5.46667	10.8667	31.2333
	3.5	3.56667	3.26667	3.03333	6.5	8.03333	23.0667	6.73333	4.73333	10.1333	17.4	6.7	9.26667	35.0333
	4.03333	4.7	3.63333	4.36667	5.6	9.53333	4.1	8.3	5.13333	12.2	4.56667	7.36667	12.7667	34.8667
	3.46667	5.53333	3.23333	5.66667	6.06667	12.6	3.93333	8.26667	6.06667	14.7	5.16667	11.2	14.3333	40.3333
	3.5	5.7	2.66667	4.93333	5.16667	11.0667	3.3	6.23333	4.4	13.7	3.56667	8.2	11.5	41.3
	3.55	5.8	2.1	6.66667	3.8	15.7333	2.06667	8.4	2.73333	20.5333	2.43333	11.0667	7.7	40.8333
	3.26667	3.6	2.5	3.3	3.53333	7.36667	2.2	4.8	3	11.3333	2.66667	6.63333	6.9	36.8333
	3.23333	4.36667	2.56667	3	3.93333	8.06667	2.8	4.83333	3.4	11.4667	2.86667	6.5	7.96667	35.7667
	3.83333	4.66667	2.93333	3.5	5.26667	7.3	3.36667	4.13333	5.06667	12.1333	4.16667	5.6	11	38
p	0.011176		0.017174		0.00018267		0.017216		0.00018267		0.0057954		5.4614e-14
	Mann-Whitney U		Mann-Whitney U		Mann-Whitney U		Mann-Whitney U		Mann-Whitney U		Mann-Whitney U		Student's t

## Sheet: Sheet5
Electronic Supplementary Table S5. Fold changes of egfr and kr-h1 in 5-Aza-dC and sucrose (control) fed prepupae.
L. humile				M. pharaonis
egfr		kr-h1		egfr		kr-h1
Control	5-Aza-dC	Control	5-Aza-dC	Control	5-Aza-dC	Control	5-Aza-dC
0.58	11.07	1.14	5.55	0.486702	22.1788	0.380684	5.88347
0.58	10.72	1.2	4.82	0.487828	19.1744	0.602904	4.85678
0.68	8.44	1.53	4.61	0.588227	16.8084	0.578344	4.45883
0.95	8.38	1.88	4.65	1.88484	42.9458	1.85318	7.67411
2.28	10.53	0.48	2.52	1.80806	38.4375	1.85318	9.31787
2.01	10.11	0.53	2.55	2.10105	16.8473	2.19365	8.53466

## Sheet: Sheet6
Electronic Supplementary Table S6. Adult head width (μm) of L. humile workers fed sucrose (control) or EGFRi during the first larval instar.
Control	EGFRi		Normality	Control	EGFRi
306	278		p (Shapiro-Wilk test)	0.55	0.51
293	290
291	268
317	260
312	275
305	260
312	241
286	280
302	256
300	252
321	261
288	274
315	263
310	267
275	273
295	245
311	256
297	245
286	287
288	274
293	289
311	267
312	274
285	265
310	289
297	273
300	265
301	287
300	285
273	281
297	270
299	279
299	280
320	275
277	283
270	275
293	292
315	278
279	274
294	277
290	270
283	286
287	268
281	278
290	311
300	288
285	297
308	289
295	269
275	294
288	301
286	283
308	267
279	300
287	295
278	294
283	275
263	295
280	294
283	271
285	302
282	283
299	283
304	288
292	269
294	280
307	279
288	277
289	283
279	292
298	268
278	293
	284
	287
	288
	291
